# Supplementary material for: Natural antisense transcripts of MIR398 genes suppress microR398 processing and attenuate plant thermotolerance
Source: Nat Commun. 2020 Oct 22;11:5351. doi: 10.1038/s41467-020-19186-x (PMC7582911; doi:10.1038/s41467-020-19186-x)
Supplement: Supplementary file 4 — Supplementary Data 1 [file 41467_2020_19186_MOESM4_ESM.xls]

## Sheet: Sheet1
Primer sequences used in this study
Name	Sequence(5’-3’)	Purpose
MIR398a-RT-S	AGAAGAAGAGAAGAACAACAGGAGGTG	RT-qPCR
MIR398a-RT-A	TTAGTAAGGTGAAAAAATGGAACAGG	RT-qPCR
MIR398b-RT-S	TAACAAGAAGATATCAATATATCATG	RT-qPCR
MIR398b-RT-A	ACCATTTGGTAAATGAGTAAAAGCCAGCC	RT-qPCR
MIR398c-RT-S	TCGAAACTCAAACTGTAACAGTCC	RT-qPCR
MIR398c-RT-A	ATTTGGTAAATGAATAGAAGCCACG	RT-qPCR
NAT398b-RT-S	GCGAACTCACACGAAGATCA	RT-qPCR
NAT398b-RT-A	CTACTTATTGTCATGCTCTTTGC	RT-qPCR
NAT398c-RT-S	TATGGATCGTGCAATCGGTG	RT-qPCR
NAT398c-RT-A	CCACCACTCCTAACGATCGC	RT-qPCR
AtCSD1-RT-S	GTCCATGCAGACCCTGATGA	RT-qPCR
AtCSD1-RT-A	TTAGCCCTGGAGACCAATGA	RT-qPCR
AtCSD2-RT-S	GAGCTCCAGAAGATGAGTGCC	RT-qPCR
AtCSD2-RT-A	TGAACCACAAAGGCTCTTCCA	RT-qPCR
ACTIN2-RT-S	CCAGAAGGATGCATATGTTGGTGA	RT-qPCR
ACTIN2-RT-A	GAGGAGCCTCGGTAAGAAGA	RT-qPCR
Pre-NAT398b-S	TCGAGTTTGTCTGGGATGCT	RT-qPCR
Pre-NAT398b-A	AGAGGAGGAGGAGGAAGAGAA	RT-qPCR
Pre-NAT398c-S	CGGCGGACTTGGAAATTACA	RT-qPCR
Pre-NAT398c-A	TGGTAGACTTTAAACTAACCGCG	RT-qPCR
nat-siR398-1-S	CGGCGAACGAGAGCTGTAAC	RT-qPCR
SRNA-URP	GTGCAGGGTCCGAGGT	RT-qPCR
Oligo-dT	TTTTTTTTTTTTTTTTTT	reverse transcription
MIR398b-A	CAATAAGTAGATCCTTCACCA	reverse transcription
MIR398c-A	GATGAGCTCATTGTGAGTTTC	reverse transcription
NAT398b-A	CTACTTATTGTCATGCTCTTTGC	reverse transcription
NAT398c-A	CGGGACGTAGACTACCACTAAC	reverse transcription
Pre-NAT398b-RT	CCCAATTAGAGGAGGAGGAGG	reverse transcription
nat-siR398-1-RT	GTCGTATCCAGTGCAGGGTCCGAGGTATTCGCACTGGATACGACGTCATT	reverse transcription
Pre-NAT398c-RT	TGGTAGACTTTAAACTAACCGCG	reverse transcription
MIR398a-S	CGGGATCCTAGTCACCATTCTTACGCCTT	Genomic fragment
MIR398a-A	AACTGCAGGAAGTGATCGTGAGGAGAGTC	Genomic fragment
MIR398b-S	CGGGATCCCCGAGAAAGGTATGCTTAGGT	Genomic fragment
MIR398b-A	AACTGCAGCAGTTCCTCCTTGCCCGTTAG	Genomic fragment
MIR398c-S	CGGGATCCGAGGGCATCTTTGGAACA	Genomic fragment
MIR398c-A	AACTGCAGTGGGGAAGAGATTCGGTA	Genomic fragment
NAT398b-S	GGGGTACCATGAAGAAGAAGGTGTCTCAGC	Genomic fragment
NAT398b-A	CGGGATCCCTACTTATTGTCATGCTCTTTGC	Genomic fragment
NAT398c-S	CGGGATCCGATTGGGTGGTCGTGTAAGTA	Genomic fragment
NAT398c-A	AACTGCAGTTTGCTATTGCTTTTGCTTTG	Genomic fragment
PMIR398a-S	GGGGTACCATTGACTTTATTTTGCTTTCCT	Genomic fragment
PMIR398a-A	CATGCCATGGCCTCCTGTTGTTCTTCTCTTCTT	Genomic fragment
PMIR398b-S	GGGGTACCATAATCGCTGACTCGGGGGAAT	Genomic fragment
PMIR398b-A	CATGCCATGGCTACCTTCATGATATATTGATATCTTCTTGTTAT	Genomic fragment
PMIR398c-S	GGGGTACCTATTCAGAACGACCCACTTAG	Genomic fragment
PMIR398c-A	CATGCCATGGCTACCTTAACAATATTTATCTATCTTCTA	Genomic fragment
PNAT398b-S	GGGGTACCCACTCACGAGCCTTTCACCTA	Genomic fragment
PNAT398b-A	CATGCCATGGTTTGGATCCACACAGAAAATC	Genomic fragment
PNAT398c-S	GGGGTACCGCGGGTGTATCTGTTGGTCTT	Genomic fragment
PNAT398c-A	CATGCCATGGTACTCTCGGAGAAGAAAACTCG	Genomic fragment
MIR398b-A1	ACCATTTGGTAAATGAGTAAAAGCCAGCC	5'-RACE PCR
MIR398b-A2	ACGTAGCGTCATTACAGCCG	5'-RACE PCR
MIR398c-A1	AGCTCATTGTGAGTTTCTTTCTTCC	5'-RACE PCR
MIR398c-A2	ATTTGGTAAATGAATAGAAGCCACG	5'-RACE PCR
NAT398b-A1	CCCAAGCTGAGTGTGTCAGT	5'-RACE PCR
NAT398b-A2	CGTTGTAGCCTCGTTGAGAA	5'-RACE PCR
NAT398c-A1	CAAATGGGCCAGCAGTTCAA	5'-RACE PCR
NAT398c-A2	CCACCACTCCTAACGATCGC	5'-RACE PCR
MIR398b-S1	GCCACATAACTTGCTCGTGT	3'-RACE PCR
MIR398b-S2	TAACAAGAAGATATCAATATATCATG	3'-RACE PCR
MIR398c-S1	TCGAAACTCAAACTGTAACAGTCC	3'-RACE PCR
MIR398c-S2	GTGGCCCGTGGCTTCTATT	3'-RACE PCR
NAT398b-S1	AGAGGAAGGTATACGCCACG	3'-RACE PCR
NAT398b-S2	AGCTGCATACCTCTGTACAGT	3'-RACE PCR
NAT398c-S1	TTGGTCTCGCTAACGGTGTC	3'-RACE PCR
NAT398c-S2	TATGGATCGTGCAATCGGTG	3'-RACE PCR
u6-biotin	TCATCCTTGCGCAGGGGCCA	Northern blot
miR398-biotin	AAGGGGTGACCTGAGAACACA	Northern blot
NAT398b-c1-S	ACAAACATAGTAACTCTTGGT	RPA
NAT398b-c1-A	TCTTGTTAGAGGGCAAAGAG	RPA
NAT398b-c2-S	GGGACGAGTGAACTTCCTGG	RPA
NAT398b-c2-A	TCGACAATATCAACTACGAGACT	RPA
NAT398b-i1-S	TTTTGGCGAGATCGTCCTGT	RPA
NAT398b-i1-A	CCCAAGCTGAGTGTGTCAGT	RPA
NAT398c-c1-S	GCAAACACAAAAGTCATCAAACC	RPA
NAT398c-c1-A	CGCGGTTAGTTTAAAGTCTACCA	RPA
NAT398c-c2-S	TGGTAGACTTTAAACTAACCGCG	RPA
NAT398c-c2-A	GGGCTATGGATCGTGCAATC	RPA
NAT398c-c3-S	TTGGTCTCGCTAACGGTGTC	RPA
NAT398c-c3-A	TGGGGAGTATCTTGGCCGTA	RPA
NAT398c-i1-S	TGATTGAGCATTTGGGTTTGAA	RPA
NAT398c-i1-A	TTGGTGTTGCGTTGAGATGG	RPA
amiRNA-B	GCGGATAACAATTTCACACAGGAAACAG	amiRNA
NAT398bI miR1-s	gaTTGTAGTTATACGTGTAGCGGtctctcttttgtattcc	amiRNA
NAT398bII miR1-a	gaCCGCTACACGTATAACTACAAtcaaagagaatcaatga	amiRNA
NAT398bIII miR1*s	gaCCACTACACGTATTACTACATtcacaggtcgtgatatg	amiRNA
NAT398bIV miR1*a	gaATGTAGTAATACGTGTAGTGGtctacatatatattcct	amiRNA
NAT398cI miR2-s	gaTATTGGCTACGAAATTAGCGAtctctcttttgtattcc	amiRNA
NAT398cII miR2-a	gaTCGCTAATTTCGTAGCCAATAtcaaagagaatcaatga	amiRNA
NAT398cIII miR2*s	gaTCACTAATTTCGTTGCCAATTtcacaggtcgtgatatg	amiRNA
NAT398cIV miR2*a	gaAATTGGCAACGAAATTAGTGAtctacatatatattcct	amiRNA
nat-siRNA-1-s	gaAACGAGAGCTGTAACAATGACtctctcttttgtattcc	nat-siRNA
nat-siRNA-1-a	gaGTCATTGTTACAGCTCTCGTTtcaaagagaatcaatga	nat-siRNA
nat-siRNA-1*s	gaGTAATTGTTACAGGTCTCGTAtcacaggtcgtgatatg	nat-siRNA
nat-siRNA-1*a	gaTACGAGACCTGTAACAATTACtctacatatatattcct	nat-siRNA
ChIP-NAT398b-1-S	TGCTGGGTAAGAATTGGACC	ChIP
ChIP-NAT398b-1-A	AGTAGAGCTGGTGAAGTGGG	ChIP
ChIP-NAT398b-2-S	CAGAGAGAGAGGCCCACTTC	ChIP
ChIP-NAT398b-2-A	TAGAGGTGCTGGTGAGTGTG	ChIP
ChIP-NAT398b-3-S	GCAGGGTGAGGATGGAAAGT	ChIP
ChIP-NAT398b-3-A	TACTTGGATCGCGTTGTAGC	ChIP
ChIP-NAT398c-1-S	ACCGAAAGTGGATTGTATTGTT	ChIP
ChIP-NAT398c-1-A	CACCTTTCAGACGTCAGTTACT	ChIP
ChIP-NAT398c-2-S	AAAACCCAAGTCGGCAGCT	ChIP
ChIP-NAT398c-2-A	CATTGGGATGCGTAGTTTCT	ChIP
ChIP-NAT398c-3-S	AAAGTTTGCCTCTGAGTCATTTT	ChIP
ChIP-NAT398c-3-A	ACACGACCACCCAATCAATG	ChIP
ChIP-ACT7-1-S	ATTTGAACGATGTCCGAACC	ChIP
ChIP-ACT7-1-A	GAGCCGTGACTGATGGTTAC	ChIP
ChIP-MIR398b-1-S	GGGGACTAGGGACCATAGAGA	ChIP
ChIP-MIR398b-1-A	CTGAAAGTACAACGGCGAGT	ChIP
ChIP-MIR398b-2-S	CCACATAACTTGCTCGTGTACT	ChIP
ChIP-MIR398b-2-A	ATGAATGGATTGGGTAGTACACA	ChIP
ChIP-MIR398c-1-S	ACGTATATGAATGCAACAAATCGT	ChIP
ChIP-MIR398c-1-A	ACACAACACAACAAACGGGC	ChIP
ChIP-MIR398c-2-S	CGTACGCTTTGAATGATGAAGG	ChIP
ChIP-MIR398c-2-A	TTCTTCCTCTGTTTCTTTTCTTGTT	ChIP
CRISPR-NAT398b-S	AAACCTCGAGTTTGTCTGGGATGC	CRISPR
CRISPR-NAT398b-A	GATTGCATCCCAGACAAACTCGAG	CRISPR
