# Supplementary material for: Natural antisense transcripts of MIR398 genes suppress microR398 processing and attenuate plant thermotolerance
Source: Nat Commun. 2020 Oct 22;11:5351. doi: 10.1038/s41467-020-19186-x (PMC7582911; doi:10.1038/s41467-020-19186-x)
Supplement: Supplementary file 5 — Supplementary Data 2 [file 41467_2020_19186_MOESM5_ESM.xls]

## Sheet: 78 species
79 plants species
Marchantia polymorpha	Arabidopsis halleri
Physcomitrella patens	Arabidopsis lyrata
Sphagnum fallax	Arabidopsis thaliana
Selaginella moellendorffii	Boechera stricta
Ananas comosus	Brassica oleracea capitata
Amborella trichopoda	Brassica rapa
Musa acuminata	Capsella grandiflora
Spirodela polyrhiza	Capsella rubella
Zostera marina	Eutrema salsugineum
Brachypodium distachyon	Cucumis sativus
Brachypodium stacei	Fragaria vesca
Oryza sativa	Glycine max
Oropetium thomaeum	Malus domestica
Panicum hallii	Medicago truncatula
Panicum virgatum	Phaseolus vulgaris
Setaria italica	Prunus persica
Setaria viridis	Trifolium pratense
Sorghum bicolor	Chlamydomonas reinhardtii
Zea mays	Dunaliella salina
Aquilegia coerulea	Volvox carteri
Amaranthus hypochondriacus	Coccomyxa subellipsoidea
Daucus carota	Micromonas pusilla
Mimulus guttatus	Micromonas sp.
Solanum lycopersicum	Ostreococcus lucimarinus
Solanum tuberosum	Brassica napus
Kalanchoe fedtschenkoi	Camelina sativa
Kalanchoe laxiflora	Raphanus sativus
Eucalyptus grandis	Asparagus officinalis
Vitis vinifera	Aegilops tauschii
Linum usitatissimum	Cynara cardunculus
Manihot esculenta	Cucumis melo
Populus trichocarpa	Gossypium hirsutum
Ricinus communis	Hevea brasiliensis
Salix purpurea	Lotus japonicus
Citrus sinensis	Nicotiana tabacum
Citrus clementina	Picea abies
Carica papaya	Pinus taeda
Gossypium raimondii	Salvia sclarea
Theobroma cacao	Triticum aestivum

## Sheet: 46 species contain MIR398 genes
Amborella trichopoda	Brassica rapa
Brachypodium distachyon	Capsella grandiflora
Oryza sativa	Capsella rubella
Sorghum bicolor	Eutrema salsugineum
Zea mays	Glycine max
Aquilegia coerulea	Malus domestica
Amaranthus hypochondriacus	Medicago truncatula
Solanum lycopersicum	Prunus persica
Solanum tuberosum	Brassica napus
Vitis vinifera	Camelina sativa
Linum usitatissimum	Raphanus sativus
Manihot esculenta	Asparagus officinalis
Populus trichocarpa	Aegilops tauschii
Ricinus communis	Cynara cardunculus
Citrus sinensis	Cucumis melo
Carica papaya	Gossypium hirsutum
Gossypium raimondii	Hevea brasiliensis
Theobroma cacao	Lotus japonicus
Arabidopsis halleri	Nicotiana tabacum
Arabidopsis lyrata	Picea abies
Arabidopsis thaliana	Pinus taeda
Boechera stricta	Salvia sclarea
Brassica oleracea capitata	Triticum aestivum

## Sheet: cis-NATs of MIR398 in 18species
Core-2/I-Branching enzyme genes are signed in yellow	polyribonucleotide nucleotidyltransferase genes are signed in red	high affinity nitrate transporter 2.7 genes are signed in green
Plants species		MIRNA genes	Antisense genes	cis-NATs encode proteins
Brassicaceae	Arabidopsis halleri	Aha-MIR398b	Araha.14387s0010.1	Yes
	Arabidopsis lyrata	Aly-MIR398b	AL6G25300.t2	Yes
	Arabidopsis lyrata	Aly-MIR398c	AL6G25330.t1	Yes
	Arabidopsis thaliana	Ath-MIR398b	AT5G14550	Yes
	Arabidopsis thaliana	Ath-MIR398c	AT5G14570	Yes
	Boechera stricta	Bst-MIR398b	Bostr.2902s0193.1	Yes
	Boechera stricta	Bst-MIR398c	Bostr.2902s0194.1	Yes
	Brassica oleracea	Bol-MIR398b-1	Bol034297	Yes
	Brassica oleracea	Bol-MIR398b-2	Bol030389	Yes
	Brassica napus	BnaMIR398b-1.1	LOC106431657	Yes
	Brassica napus	BnaMIR398b-1.2	LOC106416607	Yes
	Brassica napus	BnaMIR398b-2.1	LOC106372101	Yes
	Brassica napus	BnaMIR398b-2.2	BNAC09G42920D	Yes
	Brassica rapa	Brp-MIR398b-1	Bra006261	Yes
	Brassica rapa	Brp-MIR398b-2	Bra008752	Yes
	Capsella grandiflora	Cgr-MIR398b	Cagra.3166s0060.1	Yes
	Capsella grandiflora	Cgr-MIR398c	Cagra.3166s0061.1	Yes
	Capsella rubella	Cru-MIR398b	Carubv10003187m	Yes
	Capsella rubella	Cru-MIR398c	Carubv10000843m	Yes
	Camelina sativa	Csa-MIR398b	LOC104769692	Yes
	Camelina sativa	Csa-MIR398c	LOC104705730	Yes
	Eutrema salsugineum	Esa-MIR398b	Thhalv10015269m	Yes
	Raphanus sativus	Rsa-MIR398b	LOC108818495	Yes
Sterculiaceae	Theobroma cacao	Tcc-MIR398b	Thecc1EG011591t1	Yes
Linaceae	Linum usitatissimum	Lus-MIR398c	Lus10026648.g	Yes
Salicaceae	Populus trichocarpa	Ptc-MIR398c	Potri.009G067800.1	Yes
Ranunculaceae	Aquilegia coerulea	Aqc-MIR398b	Aqcoe1G045200.1	Yes
Rosaceae	Prunus persica	Ppe-MIR398b	Prupe.4G263200.1	Yes
Gramineae	Aegilops tauschii	Ata-MIR398g	LOC109758321	Yes
