# Supplementary material for: Natural antisense transcripts of MIR398 genes suppress microR398 processing and attenuate plant thermotolerance
Source: Nat Commun. 2020 Oct 22;11:5351. doi: 10.1038/s41467-020-19186-x (PMC7582911; doi:10.1038/s41467-020-19186-x)
Supplement: Supplementary file 7 — Source Data [file 41467_2020_19186_MOESM7_ESM.xlsx]

## Sheet: Figure 2a
Figure 2a	additional replicate images
	pMIR398b::GUS				pNAT398b::GUS

## Sheet: Figure 2b
Figure 2b	additional replicate images
	pMIR398c::GUS				pNAT398c::GUS

## Sheet: Figure 2c and 2e
Figure 2d and 2e
additional replicate images
	miR398
	U6

## Sheet: Figure 2d
	Figure 2d
Gene	Fluor	Type	Identifier	Replicate #	Threshold Cycle (Ct)	Ct Mean	Ct Std. Dev	Starting Quantity (SQ)	Log Starting Quantity	SQ Mean	SQ Std. Dev.	Set Point
Actin		Unkn	Col-0	1	21.1532	21.4179	0.229651	0	#NUM!	0	0	N/A
		Unkn		1	21.5643	21.4179	0.229651	0	#NUM!	0	0	N/A
		Unkn		1	21.5361	21.4179	0.229651	0	#NUM!	0	0	N/A
		Unkn	p35S::MIR398b 12#	2	21.0162	21.2257	0.192663	0	#NUM!	0	0	N/A
		Unkn		2	21.3952	21.2257	0.192663	0	#NUM!	0	0	N/A
		Unkn		2	21.2656	21.2257	0.192663	0	#NUM!	0	0	N/A
		Unkn	p35S::MIR398b 15#	3	21.1591	21.14	0.186843	0	#NUM!	0	0	N/A
		Unkn		3	21.3165	21.14	0.186843	0	#NUM!	0	0	N/A
		Unkn		3	20.9443	21.14	0.186843	0	#NUM!	0	0	N/A
pri-miR398b		Unkn	Col-0	4	25.4915	25.3409	0.135555	0	#NUM!	0	0	N/A
		Unkn		4	25.3027	25.3409	0.135555	0	#NUM!	0	0	N/A
		Unkn		4	25.2285	25.3409	0.135555	0	#NUM!	0	0	N/A
		Unkn	p35S::MIR398b 12#	5	23.0621	23.0266	0.221386	0	#NUM!	0	0	N/A		pri-miR398b	Bar
		Unkn		5	23.2281	23.0266	0.221386	0	#NUM!	0	0	N/A	Col-0	1.00291	0.0923987
		Unkn		5	22.7896	23.0266	0.221386	0	#NUM!	0	0	N/A	p35S::MIR398b 12#	4.38785	0.68321	**
		Unkn	p35S::MIR398b 15#	6	23.6126	23.596	0.0593773	0	#NUM!	0	0	N/A	p35S::MIR398b 15#	2.76607	0.114721	**
		Unkn		6	23.5301	23.596	0.0593773	0	#NUM!	0	0	N/A
		Unkn		6	23.6453	23.596	0.0593773	0	#NUM!	0	0	N/A
CSD1		Unkn	Col-0	7	25.6823	25.5691	0.14628	0	#NUM!	0	0	N/A
		Unkn		7	25.6211	25.5691	0.14628	0	#NUM!	0	0	N/A
		Unkn		7	25.404	25.5691	0.14628	0	#NUM!	0	0	N/A		CSD1	Bar
		Unkn	p35S::MIR398b 12#	8	24.6895	24.3823	0.368176	0	#NUM!	0	0	N/A	Col-0	1.00348	0.10398
		Unkn		8	23.9742	24.3823	0.368176	0	#NUM!	0	0	N/A	p35S::MIR398b 12#	2.03749	0.539673	*
		Unkn		8	24.4831	24.3823	0.368176	0	#NUM!	0	0	N/A	p35S::MIR398b 15#	1.1734	0.0421707	*
		Unkn	p35S::MIR398b 15#	9	25.0605	25.1545	0.208435	0	#NUM!	0	0	N/A
		Unkn		9	25.0097	25.1545	0.208435	0	#NUM!	0	0	N/A
		Unkn		9	25.3934	25.1545	0.208435	0	#NUM!	0	0	N/A
CSD2		Unkn	Col-0	10	26.9454	27.0238	0.0723447	0	#NUM!	0	0	N/A
		Unkn		10	27.0378	27.0238	0.0723447	0	#NUM!	0	0	N/A		CSD2	Bar
		Unkn		10	27.0881	27.0238	0.0723447	0	#NUM!	0	0	N/A	Col-0	1.00084	0.0505225
		Unkn	p35S::MIR398b 12#	11	25.1922	25.2412	0.061298	0	#NUM!	0	0	N/A	p35S::MIR398b 12#	3.01302	0.126806	***
		Unkn		11	25.2214	25.2412	0.061298	0	#NUM!	0	0	N/A	p35S::MIR398b 15#	1.20882	0.0970015	*
		Unkn		11	25.31	25.2412	0.061298	0	#NUM!	0	0	N/A
		Unkn	p35S::MIR398b 15#	12	26.3456	26.4753	0.113542	0	#NUM!	0	0	N/A
		Unkn		12	26.524	26.4753	0.113542	0	#NUM!	0	0	N/A
		Unkn		12	26.5564	26.4753	0.113542	0	#NUM!	0	0	N/A

## Sheet: Figure 2f
Figure 2f
Gene	Fluor	Type	Identifier	Replicate #	Threshold Cycle (Ct)	Ct Mean	Ct Std. Dev	Starting Quantity (SQ)	Log Starting Quantity	SQ Mean	SQ Std. Dev.	Set Point
Actin		Unkn	Col-0	1	21.1432	21.3849	0.232897	0	#NUM!	0	0	N/A
		Unkn		1	21.6079	21.3849	0.232897	0	#NUM!	0	0	N/A
		Unkn		1	21.4036	21.3849	0.232897	0	#NUM!	0	0	N/A
		Unkn	p35S::MIR398c 3#	2	21.0754	21.103	0.111255	0	#NUM!	0	0	N/A
		Unkn		2	21.2255	21.103	0.111255	0	#NUM!	0	0	N/A
		Unkn		2	21.0082	21.103	0.111255	0	#NUM!	0	0	N/A
		Unkn	p35S::MIR398c 4#	3	20.8644	21.0602	0.181089	0	#NUM!	0	0	N/A
		Unkn		3	21.2217	21.0602	0.181089	0	#NUM!	0	0	N/A
		Unkn		3	21.0945	21.0602	0.181089	0	#NUM!	0	0	N/A
		Unkn	p35S::MIR398c 7#	4	21.7412	21.7668	0.115116	0	#NUM!	0	0	N/A
		Unkn		4	21.8925	21.7668	0.115116	0	#NUM!	0	0	N/A
		Unkn		4	21.6666	21.7668	0.115116	0	#NUM!	0	0	N/A
pri-miR398c		Unkn	Col-0	5	30.2184	30.2592	0.148448	0	#NUM!	0	0	N/A
		Unkn		5	30.1354	30.2592	0.148448	0	#NUM!	0	0	N/A
		Unkn		5	30.4238	30.2592	0.148448	0	#NUM!	0	0	N/A		pri-miR398c
		Unkn	p35S::MIR398c 3#	6	23.7321	23.85	0.102742	0	#NUM!	0	0	N/A	Col-0	1.00349	0.101085
		Unkn		6	23.9207	23.85	0.102742	0	#NUM!	0	0	N/A	p35S::MIR398c 3#	70.0247	5.079	***
		Unkn		6	23.8971	23.85	0.102742	0	#NUM!	0	0	N/A	p35S::MIR398c 4#	28.9859	3.0869	***
		Unkn	p35S::MIR398c 4#	7	25.0332	25.0828	0.157558	0	#NUM!	0	0	N/A	p35S::MIR398c 7#	68.712	5.77706	***
		Unkn		7	25.2592	25.0828	0.157558	0	#NUM!	0	0	N/A
		Unkn		7	24.956	25.0828	0.157558	0	#NUM!	0	0	N/A
		Unkn	p35S::MIR398c 7#	8	24.6858	24.5421	0.124535	0	#NUM!	0	0	N/A
		Unkn		8	24.4734	24.5421	0.124535	0	#NUM!	0	0	N/A
		Unkn		8	24.4669	24.5421	0.124535	0	#NUM!	0	0	N/A
CSD1		Unkn	Col-0	9	26.4456	26.3633	0.0796203	0	#NUM!	0	0	N/A
		Unkn		9	26.2866	26.3633	0.0796203	0	#NUM!	0	0	N/A
		Unkn		9	26.3576	26.3633	0.0796203	0	#NUM!	0	0	N/A		CSD1
		Unkn	p35S::MIR398c 3#	10	25.2708	25.0413	0.208506	0	#NUM!	0	0	N/A	Col-0	1.00101	0.0550623
		Unkn		10	24.8636	25.0413	0.208506	0	#NUM!	0	0	N/A	p35S::MIR398c 3#	2.07055	0.290869	**
		Unkn		10	24.9894	25.0413	0.208506	0	#NUM!	0	0	N/A	p35S::MIR398c 4#	6.80352	0.898846	***
		Unkn	p35S::MIR398c 4#	11	23.2653	23.2808	0.192564	0	#NUM!	0	0	N/A	p35S::MIR398c 7#	3.0715	0.459309	**
		Unkn		11	23.0964	23.2808	0.192564	0	#NUM!	0	0	N/A
		Unkn		11	23.4806	23.2808	0.192564	0	#NUM!	0	0	N/A
		Unkn	p35S::MIR398c 7#	12	24.976	25.1376	0.225772	0	#NUM!	0	0	N/A
		Unkn		12	25.0413	25.1376	0.225772	0	#NUM!	0	0	N/A
		Unkn		12	25.3956	25.1376	0.225772	0	#NUM!	0	0	N/A
CSD2		Unkn	Col-0	13	27.1144	27.0663	0.044221	0	#NUM!	0	0	N/A
		Unkn		13	27.0274	27.0663	0.044221	0	#NUM!	0	0	N/A
		Unkn		13	27.057	27.0663	0.044221	0	#NUM!	0	0	N/A
		Unkn	p35S::MIR398c 3#	14	26.8073	26.6181	0.254325	0	#NUM!	0	0	N/A		CSD2
		Unkn		14	26.329	26.6181	0.254325	0	#NUM!	0	0	N/A	Col-0	1.00031	0.0305164
		Unkn		14	26.718	26.6181	0.254325	0	#NUM!	0	0	N/A	p35S::MIR398c 3#	1.13418	0.20764	*
		Unkn	p35S::MIR398c 4#	15	25.1512	25.1788	0.0269779	0	#NUM!	0	0	N/A	p35S::MIR398c 4#	2.9544	0.0552849	***
		Unkn		15	25.1803	25.1788	0.0269779	0	#NUM!	0	0	N/A	p35S::MIR398c 7#	2.71455	0.176363	**
		Unkn		15	25.2051	25.1788	0.0269779	0	#NUM!	0	0	N/A
		Unkn	p35S::MIR398c 7#	16	25.9243	26.0095	0.0945725	0	#NUM!	0	0	N/A
		Unkn		16	25.9929	26.0095	0.0945725	0	#NUM!	0	0	N/A
		Unkn		16	26.1112	26.0095	0.0945725	0	#NUM!	0	0	N/A

## Sheet: Figure 2g
Figure 2g

## Sheet: Figure 2h
Figure 2h
Well	Fluor	Type	Identifier	Replicate #	Threshold Cycle (Ct)	Ct Mean	Ct Std. Dev	Starting Quantity (SQ)	Log Starting Quantity	SQ Mean	SQ Std. Dev.	Set Point
Actin		Unkn	Col-0	1	20.5154	20.6474	0.146435	0	#NUM!	0	0	N/A
		Unkn		1	20.8049	20.6474	0.146435	0	#NUM!	0	0	N/A
		Unkn		1	20.6217	20.6474	0.146435	0	#NUM!	0	0	N/A
		Unkn	p35S::MIR398a 3#	2	21.2115	21.2569	0.0675703	0	#NUM!	0	0	N/A
		Unkn		2	21.3346	21.2569	0.0675703	0	#NUM!	0	0	N/A
		Unkn		2	21.2246	21.2569	0.0675703	0	#NUM!	0	0	N/A			pri-miR398a
		Unkn	p35S::MIR398a 4#	3	21.9584	21.2905	0.580386	0	#NUM!	0	0	N/A		Col-0	1.01968	0.242494
		Unkn		3	21.0042	21.2905	0.580386	0	#NUM!	0	0	N/A		p35S::MIR398a 3#	79.7857	7.56316	**
		Unkn		3	20.9089	21.2905	0.580386	0	#NUM!	0	0	N/A		p35S::MIR398a 4#	137.906	9.20663	***
pri-miR398a		Unkn	Col-0	4	35.1701	34.8028	0.351684	0	#NUM!	0	0	N/A
		Unkn		4	34.4692	34.8028	0.351684	0	#NUM!	0	0	N/A
		Unkn		4	34.7691	34.8028	0.351684	0	#NUM!	0	0	N/A
		Unkn	p35S::MIR398a 3#	5	29.1418	29.0985	0.134236	0	#NUM!	0	0	N/A
		Unkn		5	29.2058	29.0985	0.134236	0	#NUM!	0	0	N/A
		Unkn		5	28.948	29.0985	0.134236	0	#NUM!	0	0	N/A
		Unkn	p35S::MIR398a 4#	6	28.4041	28.3405	0.0946675	0	#NUM!	0	0	N/A
		Unkn		6	28.2317	28.3405	0.0946675	0	#NUM!	0	0	N/A
		Unkn		6	28.3857	28.3405	0.0946675	0	#NUM!	0	0	N/A
Actin		Unkn	Col-0	7	21.4282	21.5003	0.0820844	0	#NUM!	0	0	N/A
		Unkn		7	21.4832	21.5003	0.0820844	0	#NUM!	0	0	N/A
		Unkn		7	21.5896	21.5003	0.0820844	0	#NUM!	0	0	N/A
		Unkn	p35S::MIR398a 3#	8	20.9456	20.8202	0.262846	0	#NUM!	0	0	N/A
		Unkn		8	20.9969	20.8202	0.262846	0	#NUM!	0	0	N/A
		Unkn		8	20.5182	20.8202	0.262846	0	#NUM!	0	0	N/A
		Unkn	p35S::MIR398a 4#	9	20.7786	20.5714	0.192369	0	#NUM!	0	0	N/A
		Unkn		9	20.5372	20.5714	0.192369	0	#NUM!	0	0	N/A
		Unkn		9	20.3984	20.5714	0.192369	0	#NUM!	0	0	N/A
CSD1		Unkn	Col-0	10	26.0016	26.0539	0.117619	0	#NUM!	0	0	N/A
		Unkn		10	25.9715	26.0539	0.117619	0	#NUM!	0	0	N/A
		Unkn		10	26.1886	26.0539	0.117619	0	#NUM!	0	0	N/A			CSD1
		Unkn	p35S::MIR398a 3#	11	25.7177	25.4909	0.217681	0	#NUM!	0	0	N/A		Col-0	1.00006	0.0136952
		Unkn		11	25.4716	25.4909	0.217681	0	#NUM!	0	0	N/A		p35S::MIR398a 3#	0.847083	0.0791019	*
		Unkn		11	25.2836	25.4909	0.217681	0	#NUM!	0	0	N/A		p35S::MIR398a 4#	0.775866	0.0339399	*
		Unkn	p35S::MIR398a 4#	12	25.372	24.8742	0.151576	0	#NUM!	0	0	N/A
		Unkn		12	25.4982	24.8742	0.151576	0	#NUM!	0	0	N/A
		Unkn		12	25.426	24.8742	0.151576	0	#NUM!	0	0	N/A

## Sheet: Figure 2i
Figure 2i
Well	Fluor	Type	Identifier	Replicate #	Threshold Cycle (Ct)	Ct Mean	Ct Std. Dev	Starting Quantity (SQ)	Log Starting Quantity	SQ Mean	SQ Std. Dev.	Set Point
Actin		Unkn	p35S::MIR398a	1	24.4227	24.4371	0.0197938	0	#NUM!	0	0	N/A
		Unkn		1	24.4597	24.4371	0.0197938	0	#NUM!	0	0	N/A
		Unkn		1	24.429	24.4371	0.0197938	0	#NUM!	0	0	N/A
		Unkn	p35S::MIR398b	2	23.7421	23.8874	0.160038	0	#NUM!	0	0	N/A
		Unkn		2	24.059	23.8874	0.160038	0	#NUM!	0	0	N/A
		Unkn		2	23.8612	23.8874	0.160038	0	#NUM!	0	0	N/A
		Unkn	p35S::MIR398c	3	26.3585	26.4289	0.0867895	0	#NUM!	0	0	N/A
		Unkn		3	26.5259	26.4289	0.0867895	0	#NUM!	0	0	N/A
		Unkn		3	26.4023	26.4289	0.0867895	0	#NUM!	0	0	N/A
		Unkn	Control	4	26.167	26.2202	0.0550745	0	#NUM!	0	0	N/A
		Unkn		4	26.277	26.2202	0.0550745	0	#NUM!	0	0	N/A
		Unkn		4	26.2164	26.2202	0.0550745	0	#NUM!	0	0	N/A
miR398		Unkn	p35S::MIR398a	5	20.036	20.2168	0.166806	0	#NUM!	0	0	N/A
		Unkn		5	20.2497	20.2168	0.166806	0	#NUM!	0	0	N/A			miR398	Bar
		Unkn		5	20.3647	20.2168	0.166806	0	#NUM!	0	0	N/A		Control	1.0048	0.122616
		Unkn	p35S::MIR398b	6	16.098	16.1536	0.114842	0	#NUM!	0	0	N/A		p35S::MIR398a	10.8137	1.26846	***
		Unkn		6	16.2857	16.1536	0.114842	0	#NUM!	0	0	N/A		p35S::MIR398b	123.193	9.57981	***
		Unkn		6	16.0772	16.1536	0.114842	0	#NUM!	0	0	N/A		p35S::MIR398c	804.444	135.138	***
		Unkn	p35S::MIR398c	7	15.8208	15.9996	0.255616	0	#NUM!	0	0	N/A
		Unkn		7	15.8857	15.9996	0.255616	0	#NUM!	0	0	N/A
		Unkn		7	16.2924	15.9996	0.255616	0	#NUM!	0	0	N/A
		Unkn	Control	8	25.4944	25.4281	0.171431	0	#NUM!	0	0	N/A
		Unkn		8	25.2334	25.4281	0.171431	0	#NUM!	0	0	N/A
		Unkn		8	25.5565	25.4281	0.171431	0	#NUM!	0	0	N/A

## Sheet: Figure 3a
Figure 3a
Well	Fluor	Type	Identifier	Replicate #	Threshold Cycle (Ct)	Ct Mean	Ct Std. Dev	Starting Quantity (SQ)	Log Starting Quantity	SQ Mean	SQ Std. Dev.	Set Point
Actin		Unkn	Col-0	1	21.219	21.115	0.0906922	0	#NUM!	0	0	N/A
		Unkn		1	21.0739	21.115	0.0906922	0	#NUM!	0	0	N/A
		Unkn		1	21.0522	21.115	0.0906922	0	#NUM!	0	0	N/A
		Unkn	amiR-NAT398b 1#	2	21.7597	21.6923	0.249395	0	#NUM!	0	0	N/A
		Unkn		2	21.4161	21.6923	0.249395	0	#NUM!	0	0	N/A
		Unkn		2	21.9011	21.6923	0.249395	0	#NUM!	0	0	N/A
		Unkn	amiR-NAT398b 2#	3	21.226	21.037	0.170064	0	#NUM!	0	0	N/A
		Unkn		3	20.8964	21.037	0.170064	0	#NUM!	0	0	N/A
		Unkn		3	20.9885	21.037	0.170064	0	#NUM!	0	0	N/A
		Unkn	amiR-NAT398b 3#	4	21.7015	21.751	0.171585	0	#NUM!	0	0	N/A
		Unkn		4	21.9419	21.751	0.171585	0	#NUM!	0	0	N/A
		Unkn		4	21.6096	21.751	0.171585	0	#NUM!	0	0	N/A		NAT398b	Bar
NAT398b		Unkn	Col-0	9	28.7782	28.7389	0.039275	0	#NUM!	0	0	N/A	Col-0	1.00037	0.0385044
		Unkn		9	28.6996	28.7389	0.039275	0	#NUM!	0	0	N/A	amiR-NAT398b 1#	0.680094	0.0818706	*
		Unkn		9	28.7389	28.7389	0.039275	0	#NUM!	0	0	N/A	amiR-NAT398b 2#	0.523204	0.103236	*
		Unkn	amiR-NAT398b 1#	10	29.6846	29.879	0.168436	0	#NUM!	0	0	N/A	amiR-NAT398b 3#	0.486626	0.0770352	*
		Unkn		10	29.9709	29.879	0.168436	0	#NUM!	0	0	N/A
		Unkn		10	29.9816	29.879	0.168436	0	#NUM!	0	0	N/A
		Unkn	amiR-NAT398b 2#	11	29.3	29.613	0.272139	0	#NUM!	0	0	N/A
		Unkn		11	29.7459	29.613	0.272139	0	#NUM!	0	0	N/A
		Unkn		11	29.7932	29.613	0.272139	0	#NUM!	0	0	N/A
		Unkn	amiR-NAT398b 3#	12	30.7051	30.4269	0.240962	0	#NUM!	0	0	N/A
		Unkn		12	30.2828	30.4269	0.240962	0	#NUM!	0	0	N/A
		Unkn		12	30.2929	30.4269	0.240962	0	#NUM!	0	0	N/A
pri-miR398b		Unkn	Col-0	17	23.8798	23.7219	0.223256	0	#NUM!	0	0	N/A		pri-miR398b	Bar
		Unkn		17	23.564	23.7219	0.223256	0	#NUM!	0	0	N/A	Col-0	1.00599	0.155059
		Unkn	amiR-NAT398b 1#	18	23.4247	23.3181	0.150738	0	#NUM!	0	0	N/A	amiR-NAT398b 1#	1.97929	0.206428	*
		Unkn		18	23.2115	23.3181	0.150738	0	#NUM!	0	0	N/A	amiR-NAT398b 2#	1.34438	0.0931499	*
		Unkn	amiR-NAT398b 2#	19	23.2894	23.2186	0.100042	0	#NUM!	0	0	N/A	amiR-NAT398b 3#	1.50143	0.0652593	*
		Unkn		19	23.1479	23.2186	0.100042	0	#NUM!	0	0	N/A
		Unkn	amiR-NAT398b 3#	20	23.8165	23.7722	0.0627261	0	#NUM!	0	0	N/A
		Unkn		20	23.7278	23.7722	0.0627261	0	#NUM!	0	0	N/A
Actin		Unkn	Col-0	2	21.6361	21.3188	0.275101	0	#NUM!	0	0	N/A
		Unkn		2	21.1467	21.3188	0.275101	0	#NUM!	0	0	N/A
		Unkn		2	21.1736	21.3188	0.275101	0	#NUM!	0	0	N/A
		Unkn	amiR-NAT398b 1#	3	20.9813	20.8114	0.159002	0	#NUM!	0	0	N/A
		Unkn		3	20.7869	20.8114	0.159002	0	#NUM!	0	0	N/A
		Unkn		3	20.6661	20.8114	0.159002	0	#NUM!	0	0	N/A
		Unkn	amiR-NAT398b 2#	4	20.41	20.524	0.130484	0	#NUM!	0	0	N/A
		Unkn		4	20.6663	20.524	0.130484	0	#NUM!	0	0	N/A
		Unkn		4	20.4956	20.524	0.130484	0	#NUM!	0	0	N/A
		Unkn	amiR-NAT398b 3#	5	20.3436	20.2012	0.123642	0	#NUM!	0	0	N/A
		Unkn		5	20.1378	20.2012	0.123642	0	#NUM!	0	0	N/A
		Unkn		5	20.122	20.2012	0.123642	0	#NUM!	0	0	N/A
CSD1		Unkn	Col-0	22	30.0417	30.1259	0.119105	0	#NUM!	0	0	N/A
		Unkn		22	30.2102	30.1259	0.119105	0	#NUM!	0	0	N/A		CSD1
		Unkn	amiR-NAT398b 1#	18	30.154	30.0828	0.100689	0	#NUM!	0	0	N/A	Col-0	1.0017	0.0826041
		Unkn		18	30.0116	30.0828	0.100689	0	#NUM!	0	0	N/A	amiR-NAT398b 1#	0.725737	0.0506098	*
		Unkn	amiR-NAT398b 2#	23	30.1253	30.1247	0.000814709	0	#NUM!	0	0	N/A	amiR-NAT398b 2#	0.576881	0.113947	*
		Unkn		23	30.1242	30.1247	0.000814709	0	#NUM!	0	0	N/A	amiR-NAT398b 3#	0.763633	0.0894394	*
		Unkn	amiR-NAT398b 3#	19	29.224	29.4038	0.166738	0	#NUM!	0	0	N/A
		Unkn		19	29.5532	29.4038	0.166738	0	#NUM!	0	0	N/A
		Unkn		19	29.4342	29.4038	0.166738	0	#NUM!	0	0	N/A

## Sheet: Figure 3b
Figure 3b
Well	Fluor	Type	Identifier	Replicate #	Threshold Cycle (Ct)	Ct Mean	Ct Std. Dev	Starting Quantity (SQ)	Log Starting Quantity	SQ Mean	SQ Std. Dev.	Set Point
Actin		Unkn	Col-0	7	20.6238	20.7399	0.134118	0	#NUM!	0	0	N/A
		Unkn		7	20.8561	20.7399	0.134118	0	#NUM!	0	0	N/A
		Unkn		7	20.6238	20.7399	0.134118	0	#NUM!	0	0	N/A
		Unkn	amiR-NAT398c 1#	8	20.6571	20.6993	0.0443648	0	#NUM!	0	0	N/A
		Unkn		8	20.7456	20.6993	0.0443648	0	#NUM!	0	0	N/A
		Unkn		8	20.6953	20.6993	0.0443648	0	#NUM!	0	0	N/A
		Unkn	amiR-NAT398c 2#	9	20.6649	20.5185	0.126982	0	#NUM!	0	0	N/A
		Unkn		9	20.4382	20.5185	0.126982	0	#NUM!	0	0	N/A
		Unkn		9	20.4525	20.5185	0.126982	0	#NUM!	0	0	N/A
		Unkn	amiR-NAT398c 3#	10	21.0846	21.1397	0.603851	0	#NUM!	0	0	N/A
		Unkn		10	20.5653	21.1397	0.603851	0	#NUM!	0	0	N/A
		Unkn		10	21.7692	21.1397	0.603851	0	#NUM!	0	0	N/A
NAT398c		Unkn	Col-0	17	27.4561	27.4315	0.0213719	0	#NUM!	0	0	N/A
		Unkn		17	27.4183	27.4315	0.0213719	0	#NUM!	0	0	N/A
		Unkn		17	27.4199	27.4315	0.0213719	0	#NUM!	0	0	N/A
		Unkn	amiR-NAT398c 1#	18	27.6179	27.6947	0.0691171	0	#NUM!	0	0	N/A		NAT398c	Bar
		Unkn		18	27.7519	27.6947	0.0691171	0	#NUM!	0	0	N/A	Col-0	1.00002	0.00750371
		Unkn		18	27.7143	27.6947	0.0691171	0	#NUM!	0	0	N/A	amiR-NAT398c 1#	0.810712	0.0391908	*
		Unkn	amiR-NAT398c 2#	19	27.4585	27.5375	0.0712167	0	#NUM!	0	0	N/A	amiR-NAT398c 2#	0.797599	0.0397324	**
		Unkn		19	27.5967	27.5375	0.0712167	0	#NUM!	0	0	N/A	amiR-NAT398c 3#	0.638564	0.110478	**
		Unkn		19	27.5573	27.5375	0.0712167	0	#NUM!	0	0	N/A
		Unkn	amiR-NAT398c 3#	19	28.7175	28.4924	0.245923	0	#NUM!	0	0	N/A
		Unkn		19	28.2299	28.4924	0.245923	0	#NUM!	0	0	N/A
		Unkn		19	28.5298	28.4924	0.245923	0	#NUM!	0	0	N/A
Actin		Unkn	Col-0	7	21.8171	21.9342	0.143189	0	#NUM!	0	0	N/A
		Unkn		7	22.0938	21.9342	0.143189	0	#NUM!	0	0	N/A
		Unkn		7	21.8917	21.9342	0.143189	0	#NUM!	0	0	N/A
		Unkn	amiR-NAT398c 1#	9	20.9754	20.946	0.025509	0	#NUM!	0	0	N/A
		Unkn		9	20.9323	20.946	0.025509	0	#NUM!	0	0	N/A
		Unkn		9	20.9302	20.946	0.025509	0	#NUM!	0	0	N/A
		Unkn	amiR-NAT398c 2#	10	21.0307	21.1778	0.130093	0	#NUM!	0	0	N/A
		Unkn		10	21.2776	21.1778	0.130093	0	#NUM!	0	0	N/A
		Unkn		10	21.2253	21.1778	0.130093	0	#NUM!	0	0	N/A
		Unkn	amiR-NAT398c 3#	8	21.8469	21.8752	0.0246932	0	#NUM!	0	0	N/A
		Unkn		8	21.8925	21.8752	0.0246932	0	#NUM!	0	0	N/A
		Unkn		8	21.8861	21.8752	0.0246932	0	#NUM!	0	0	N/A
pri-miR398c		Unkn	Col-0	27	29.2708	29.5269	0.222533	0	#NUM!	0	0	N/A
		Unkn		27	29.6365	29.5269	0.222533	0	#NUM!	0	0	N/A
		Unkn		27	29.6733	29.5269	0.222533	0	#NUM!	0	0	N/A		pri-miR398c	Bar
		Unkn	amiR-NAT398c 1#	29	27.6544	29.1434	0.31721	0	#NUM!	0	0	N/A	Col-0	1.00058	0.0483066
		Unkn		29	27.6735	29.1434	0.31721	0	#NUM!	0	0	N/A	amiR-NAT398c 1#	1.84591	0.0345836	*
		Unkn		29	27.6353	29.1434	0.31721	0	#NUM!	0	0	N/A	amiR-NAT398c 2#	2.21009	0.1521	*
		Unkn	amiR-NAT398c 2#	30	27.626	29.0789	0.0578696	0	#NUM!	0	0	N/A	amiR-NAT398c 3#	1.58555	0.292676	*
		Unkn		30	27.5306	29.0789	0.0578696	0	#NUM!	0	0	N/A
		Unkn		30	27.7295	29.0789	0.0578696	0	#NUM!	0	0	N/A
		Unkn	amiR-NAT398c 3#	28	28.6316	28.8207	0.283276	0	#NUM!	0	0	N/A
		Unkn		28	28.684	28.8207	0.283276	0	#NUM!	0	0	N/A
		Unkn		28	29.1464	28.8207	0.283276	0	#NUM!	0	0	N/A
Actin		Unkn	Col-0	1	21.6854	22.1482	0.528251	0	#NUM!	0	0	N/A
		Unkn		1	22.7237	22.1482	0.528251	0	#NUM!	0	0	N/A
		Unkn		1	22.0356	22.1482	0.528251	0	#NUM!	0	0	N/A
		Unkn	amiR-NAT398c 1#	2	21.1153	21.2384	0.158277	0	#NUM!	0	0	N/A
		Unkn		2	21.4169	21.2384	0.158277	0	#NUM!	0	0	N/A
		Unkn		2	21.1828	21.2384	0.158277	0	#NUM!	0	0	N/A
		Unkn	amiR-NAT398c 2#	3	21.5037	21.3865	0.127856	0	#NUM!	0	0	N/A
		Unkn		3	21.2501	21.3865	0.127856	0	#NUM!	0	0	N/A
		Unkn		3	21.4055	21.3865	0.127856	0	#NUM!	0	0	N/A
		Unkn	amiR-NAT398c 3#	4	20.7158	20.8692	0.20111	0	#NUM!	0	0	N/A
		Unkn		4	21.0969	20.8692	0.20111	0	#NUM!	0	0	N/A
		Unkn		4	20.7949	20.8692	0.20111	0	#NUM!	0	0	N/A
CSD1		Unkn	Col-0	9	30.0495	29.9608	0.0789814	0	#NUM!	0	0	N/A
		Unkn		9	29.9345	29.9608	0.0789814	0	#NUM!	0	0	N/A
		Unkn		9	29.8982	29.9608	0.0789814	0	#NUM!	0	0	N/A
		Unkn	amiR-NAT398c 1#	10	29.454	29.589	0.247714	0	#NUM!	0	0	N/A
		Unkn		10	29.4382	29.589	0.247714	0	#NUM!	0	0	N/A		CSD1	Bar
		Unkn		10	29.8749	29.589	0.247714	0	#NUM!	0	0	N/A	Col-0	1.00099	0.0541109
		Unkn	amiR-NAT398c 2#	11	29.933	30.321	0.352675	0	#NUM!	0	0	N/A	amiR-NAT398c 1#	0.695206	0.112967	*
		Unkn		11	30.6221	30.321	0.352675	0	#NUM!	0	0	N/A	amiR-NAT398c 2#	0.468902	0.118415	*
		Unkn		11	30.4079	30.321	0.352675	0	#NUM!	0	0	N/A	amiR-NAT398c 3#	0.484494	0.0314648	**
		Unkn	amiR-NAT398c 3#	12	29.804	29.7291	0.0925085	0	#NUM!	0	0	N/A
		Unkn		12	29.6257	29.7291	0.0925085	0	#NUM!	0	0	N/A
		Unkn		12	29.7577	29.7291	0.0925085	0	#NUM!	0	0	N/A

[truncated: 38 more sheets: Figure 3d, Figure 3e, Figure 3f, Figure 4a, Figure 4b, Figure 4c and 4d, Figure 4e, Figure 4f, Figure 5a, Figure 5b, Figure 5c, Figure 5e, Figure 5f, Figure 5g, Figure 6a, Figure 6b, Supplementary Figure 3a, Supplementary Figure 3b, Supplementary Figure 4a, Supplementary Figure 4b …]
